# Supplementary material for: Mapping the monoclonal antibody landscape of human cytomegalovirus
Source: J Virol. 2026 Jun 15;100(7):e00325-26. doi: 10.1128/jvi.00325-26 (PMC13386992; doi:10.1128/jvi.00325-26)
Supplement: Supplemental tables — Tables S1 to S8. [file jvi.00325-26-s0001.xlsx]

## Sheet: Table 1  gB
Table S1. Summary of all published anti-HCMV gB monoclonal antibodies.
Clone	Year	Epitope/Domain	Neutralizing?	Earliest Citation	PMID	Notes	Commercial Availability
6-3	1984		No	Britt WJ 1984	6330979
7-5	1984	Linear, AD-1	Yes	Britt WJ 1984	6330979
7-17	1984	Linear, AD-1	Yes	Britt WJ 1984	6330979
8-14	1984		Yes	Britt WJ 1984	6330979
9-3	1984	Conformational epitope, reacts with TM portion	Yes	Britt WJ 1984	6330979
11-2-8	1984		No	Britt WJ 1984	6330979
CMV 85	1984		No	Nowak 1984	6322416
CMV 492	1984		No	Nowak 1984	6322416
CMV 243	1984		No	Nowak 1984	6322416
CMV 78	1984		No	Nowak 1984	6322416
CMV 155	1984		No	Nowak 1984	6322416
CMV 214	1984		No	Nowak 1984	6322416
CMV 150	1984		No	Nowak 1984	6322416
CMV 3	1984		No	Nowak 1984	6322416
CMV 31	1984		No	Nowak 1984	6322416
15D8	1985	Linear, C-terminal fragment	Yes	Rasmussen 1985	2410626
41C2	1986		Yes, Complement dependent	Kari 1986	3021969
9B7	1986		Yes	Kari 1986	3021969
27-11	1986	Linear, AD-1	No	Britt and Auger 1986	3005648
27-83	1986	Linear, AD-1	Yes	Britt and Auger 1986	3005648
27-283	1986	Linear	Yes	Britt and Auger 1986	3005648
27-163	1986		No	Britt and Auger 1986	3005648
C41	1986		Yes, Complement dependent	Masuho 1987	2437245
C23 (TI-23, Regavirumab)	1987	AD-2, Site I	Yes	Masuho 1987	2437245
38B11	1988		Unknown	Lussenhop 1988	2453096
43C8	1988		No	Lussenhop 1988	2453096
26B11	1988		No	Lussenhop 1988	2453096
39E11	1988		Yes	Lussenhop 1988	2453096
12C11	1988		Unknown	Lussenhop 1988	2453096
9B7	1988		Yes	Lussenhop 1988	2453096
18F9	1988		Yes	Lussenhop 1988	2453096
34G7	1988		No	Lussenhop 1988	2453096
11B4	1988		No	Lussenhop 1988	2453096
27-287	1989	Linear, AD-1	Yes	Utz 1989	2467992
27-39	1989	Conformational	Yes	Utz 1989	2467992
27-160	1989	Linear	No	Utz 1989	2467992
27-180	1989	Linear, AD-1	No	Utz 1989	2467992
27-156	1989	AD-1	Yes	Andreoni 1989	2542350
69-32A	1989		Yes	Andreoni 1989	2542350
27-78	1989	AD-1	Unknown	Waldo 1989	2463443
27-39	1991	Not AD-1, conformational - Billstrom et al	Yes	Kniess 1991	1702157
CH28	1982		No	Pereira 1982	6178693
CH44	1982		No	Pereira 1982	6178693
CH45	1982	AD-2, Site II (Meyer 1992)	No	Pereira 1982	6178693
CH51	1982		Yes	Pereira 1982	6178693
CH86	1982	Conformational, part of the epitope is in AD-2 (Meyer 1992)	No	Pereira 1982	6178693
CH99	1982		No	Pereira 1982	6178693
CH105	1982		No	Pereira 1982	6178693
CH112	1982		No	Pereira 1982	6178693
CH114	1982		No	Pereira 1982	6178693
CH143	1982		No	Pereira 1982	6178693
CH386	1992	AD-2, Site II	No	Meyer 1992	1383409
CH396	1992	AD-2, Site II	No	Meyer 1992	1383409
CH404	1992	AD-2, Site II	No	Meyer 1992	1383409
CH408	1992	Conformational, part of the epitope is in AD-2	No, some degree of complement dependence	Meyer 1992	1383409
CH412	1992	AD-2, Site II	No	Meyer 1992	1383409
89-104	1992	AD-1	Yes	Wagner 1992	1323695
ITC33	1993	AD-1	No	Ohlin 1993	7678304
ITC39	1993	AD-1	No	Ohlin 1993	7678304
ITC48	1993	AD-1	Yes	Ohlin 1993	7678304
ITC52	1993	AD-1	Yes	Ohlin 1993	7678304
ITC63B	1993	AD-1	Yes	Ohlin 1993	7678304
ITC63C	1993	AD-1	Yes	Ohlin 1993	7678304
ITC88	1993	AD-2, Site I	Yes	Ohlin 1993	7678304
58-15	1995	Processing sites	Yes	Billstrom and Britt 1995	7474121
27-156	2002	AD-1	Yes	Strive 2002	11773401
2B4	2005	AD-2	Yes	McLean 2005	15814702
FA9	2005	AD-2	Yes	McLean 2005	15814702
HH12	2005	AD-2	Yes	McLean 2005	15814702
UF12	2005	AD-2	Yes	McLean 2005	15814702
KE5	2005	AD-2	Yes	McLean 2005	15814702
SE12	2005	AD-2	Yes	McLean 2005	15814702
QG1	2005	AD-2	Yes	McLean 2005	15814702
8F9	2005	AD-2	Yes	McLean 2005	15814702
M2J1	2008	AD-2	Yes	Thomson 2008	18772881
M2J5	2008	AD-2	Yes	Thomson 2008	18772881
10B7	2008		No	Funaro 2008	19014469
8C10	2008		No	Funaro 2008	19014469
10C6	2010	Unknown - overlaps with 5F1/4H9/2B11)	Yes	Macagno 2010	19889756
2B11	2010	Unknown - overlaps with 10C6/5F1/4H9	Yes	Macagno 2010	19889756
4H9	2010	Unknown - overlaps with 10C6/5F1/2B11	Yes	Macagno 2010	19889756
5F1	2010	Unknown - overlaps with 10C6/4H9/2B11	Yes	Macagno 2010	19889756
6B4	2010	AD-2	Yes	Macagno 2010	19889756
7H3 (LJP538)	2010	AD-4 (as determined by Sponholtz structure)	Yes	Macagno 2010	19889756
1G2	2011	AD-5	Yes	Pötzsch 2011	21852946		https://www.biocompare.com/9776-Antibodies/22979006-InVivoMAb-Anti-HCMV-HHV5-gB-Neutralizing-Antibody-1G2/?pda=9776|22979006_0_0||17|HCMV
2C2	2011	AD-5	Yes	Pötzsch 2011	21852946
SM10	2011	AD-5	Yes	Pötzsch 2011	21852946
SM12	2011	AD-5	Yes	Pötzsch 2011	21852946
SM1-6	2011	AD-4	Yes	Pötzsch 2011	21852946
SM3-1	2011	AD-4	Yes	Pötzsch 2011	21852946
SM4-5	2011	AD-4	Yes	Pötzsch 2011	21852946
SM5-1	2011	AD-4	Yes	Pötzsch 2011	21852946		https://www.biocompare.com/9776-Antibodies/22978982-InVivoMAb-Anti-HCMV-HHV5-gB-Neutralizing-Antibody-SM5-1/?firofb=true&pda=9776|22978982_0_3||17|
SM6-5	2011	AD-4	Yes	Pötzsch 2011	21852946
SM11-17	2011	AD-4	Yes	Pötzsch 2011	21852946
TRL345	2015	AD-2 site I	Yes	Kauvar 2015	25534746
2F4	2016		No	Gardner 2016	27966523
5A6	2016		No	Gardner 2016	27966523		https://www.creativebiolabs.net/anti-hcmv-gb-recombinant-antibody-clone-5a6-139517.htm
7H7	2016		No	Gardner 2016	27966523
8H2	2016		No	Gardner 2016	27966523
1-155	2017	Cytodomain	Yes	Xia 2017	29088734
1-189	2017	Conformational	No	Xia 2017	29088734
1-190	2017	Conformational	No	Xia 2017	29088734
1-191	2017	Conformational	No	Xia 2017	29088734
1-192	2017	Conformational	No	Xia 2017	29088734
1-193	2017	AD-2 Site II	Yes	Xia 2017	29088734
1-194	2017		Yes	Xia 2017	29088734
1-223	2017	AD-2	Yes	Xia 2017	29088734
1-224	2017	Conformational	Yes	Xia 2017	29088734
1-228	2017	AD-4	No	Xia 2017	29088734
1-235	2017	AD-2	No	Xia 2017	29088734	Some ADCP activity (Goodwin 2020)
1-237	2017	Cytodomain	No	Xia 2017	29088734
2-16	2017	AD-4	Yes	Xia 2017	29088734
2-32	2017	Conformational	No	Xia 2017	29088734
2-43	2017	Conformational	Yes	Xia 2017	29088734
2-45	2017	AD-2 Site II	Yes	Xia 2017	29088734
2-46	2017		Yes	Xia 2017	29088734
2-48	2017	AD-4	Yes	Xia 2017	29088734
2-52	2017		No	Xia 2017	29088734
2-59	2017	AD-4	Yes	Xia 2017	29088734
2-65	2017	AD-4	Yes	Xia 2017	29088734
2-111	2017		No	Xia 2017	29088734
3-18	2017	Cytodomain	No	Xia 2017	29088734
3-25	2017	Core epitope 69–78: ETIYNTTLKY	Yes	Xia 2017	29088734		https://www.antibodysystem.com/product/21496.html
3-29	2017		No	Xia 2017	29088734
3-35	2017		No	Xia 2017	29088734
3-38	2017	AD-2 Site II	No	Xia 2017	29088734
3-54	2017	AD-4	Yes	Xia 2017	29088734
3-58	2017	AD-4	No	Xia 2017	29088734
3-65	2017	AD-4	No	Xia 2017	29088734
3-74	2017	AD-4	No	Xia 2017	29088734	Some ADCP activity (Goodwin 2020)
3-93	2017		No	Xia 2017	29088734
65	2021	AD-1	No	Li 2021	34078915
119	2021	AD-1	No	Li 2021	34078915
151	2021	AD-1	Yes, Complement dependent	Li 2021	34078915
165	2021		No	Li 2021	34078915
171	2021		No	Li 2021	34078915
172	2021	AD-1	No	Li 2021	34078915
175	2021	AD-1	Yes, Complement dependent	Li 2021	34078915
406	2021		No	Li 2021	34078915
408	2021	AD-1	No	Li 2021	34078915
409	2021		No	Li 2021	34078915
416	2021	AD-1	No	Li 2021	34078915
417	2021		No	Li 2021	34078915
422	2021		No	Li 2021	34078915
432	2021		No	Li 2021	34078915
450	2021		No	Li 2021	34078915
457	2021	AD-1	No	Li 2021	34078915
459	2021	AD-1	No	Li 2021	34078915
460	2021		No	Li 2021	34078915
461	2021		No	Li 2021	34078915
486	2021		No	Li 2021	34078915
488	2021		No	Li 2021	34078915
580	2021	AD-5	No	Li 2021	34078915
845	2021	AD-1	Yes, Complement dependent	Li 2021	34078915
858	2021	AD-1	Yes, Complement dependent	Li 2021	34078915
862	2021	AD-1	Yes	Li 2021	34078915
874	2021	AD-1	Yes, Complement dependent	Li 2021	34078915
892	2021	AD-1	Yes, Complement dependent	Li 2021	34078915
928	2021		No	Li 2021	34078915
936	2021		Yes, Complement dependent	Li 2021	34078915
955	2021	AD-1	No	Li 2021	34078915
957	2021	AD-1	Yes, Complement dependent	Li 2021	34078915
959	2021	AD-1	No	Li 2021	34078915
980	2021		No	Li 2021	34078915
1026	2021	AD-1	No	Li 2021	34078915
1034	2021		No	Li 2021	34078915
1058	2021	AD-1	No	Li 2021	34078915
1100	2021		No	Li 2021	34078915
EV2038	2023	AD-1	Yes	Okamoto 2023	37192198
1A04	2025	AD-5	Yes	Wu 2025	40382771
1C03	2025	AD-5	Yes	Wu 2025	40382771
1C04	2025	AD-5	Yes	Wu 2025	40382771
1B03	2025	AD-5	Yes	Wu 2025	40382771		https://www.abinscience.com/product/34/28435.html
1F03	2025	AD-5	Yes	Wu 2025	40382771
1B04	2025	AD-5	Yes	Wu 2025	40382771
2C05	2025	AD-5	Yes	Wu 2025	40382771
3F05	2025	AD-5	Yes	Wu 2025	40382771
3B01	2025	AD-5	Yes	Wu 2025	40382771
1G03	2025	AD-5	Yes	Wu 2025	40382771
2E05	2025	AD-5	Yes	Wu 2025	40382771
3E01	2025	AD-5	Yes	Wu 2025	40382771
1E03	2025	AD-2	Yes	Wu 2025	40382771
1C01	2025	AD-2	Yes	Wu 2025	40382771
3B06	2025	AD-2	Yes	Wu 2025	40382771
1H03	2025	AD-2	Yes	Wu 2025	40382771
2G05	2025	AD-2	Yes	Wu 2025	40382771
3G02	2025	AD-2	Yes	Wu 2025	40382771
1C05	2025	AD-4	Yes	Wu 2025	40382771
1D05	2025	AD-4	Yes	Wu 2025	40382771
1B02	2025	AD-5	Yes	Wu 2025	40382771
2B05	2025	AD-5	Yes	Wu 2025	40382771
1F01	2025	AD-5	Yes	Wu 2025	40382771
3F02	2025	AD-5	Yes	Wu 2025	40382771
MLCB1	2026	(putative) AD-4	Yes	McClave 2026	41642921
MLCB2	2026	(putative) AD-1	No	McClave 2026	41642921
MLCB3	2026	(putative) AD-1	No	McClave 2026	41642921
MLCB4	2026	(putative) AD-1	No	McClave 2026	41642921
MLCB5	2026	(putative) AD-5	Yes	McClave 2026	41642921
MLCB6	2026	(putative) AD-5	Yes	McClave 2026	41642921
MLCB7	2026	(putative) AD-5	Yes	McClave 2026	41642921
MLCB8	2026	Unknown	No	McClave 2026	41642921
MLCB9	2026	(putative) AD-4	Yes	McClave 2026	41642921
MLCB10	2026	AD-4 or AD-5	Yes	McClave 2026	41642921
MLCB11	2026	(putative) AD-5	Yes	McClave 2026	41642921
MLCB12	2026	Unknown	No	McClave 2026	41642921

## Sheet: Table 2 gH_gL
Table S2. Summary of all published anti-HCMV gH/gL monoclonal antibodies.
Clone	Year	Epitope/Domain	Neutralizing?	Earliest Citation	PMID	Notes	Commericial Availability
1G6	1984	gH	Yes	Rasmussen 1984	6199788
11-1-1	1985		Unknown	Volpi 1985	2993450	doesn't recognize Towne
14-4b	1989	gH	Yes	Waldo 1989	2463443
AP86-SA4	1992	gH	Yes	Urban 1992	1371164
MSL-109	1992	gH	Yes	Ostberg 1992	1323159
ITC34	1993	gH	No	Ohlin 1993	7678304
5	1993	gH	Yes	Simpson 1993	7677958
33	1993	gH	Yes	Simpson 1993	7677958
341	1993	gH	Yes	Simpson 1993	7677958
115	1993	gH	Yes	Simpson 1993	7677958
109	1993	gH	Yes	Simpson 1993	7677958
442	1995	gH	Yes	Simpson 1993	7677958
HCMV16 (51C1)	1996	gH	Yes	Hamilton 1997	9207350		https://www.bio-rad-antibodies.com/monoclonal/viral-cytomegalovirus-gh-late-neutralizing-antigen-antibody-hcmv16-51c1-2470-5437.html?f=purified
1F7	2008	gH	Yes	Funaro 2008	19014469
3G16	2010	gH	Yes	Macagno 2010	19889756
11B12	2010	gH	Yes	Macagno 2010	19889756
13H11	2010	gH	Yes	Macagno 2010	19889756
58.5	2013	first 40 AA of gH	Yes	Freed 2013	24297878
316.2	2013	gH/gL	Yes	Freed 2013	24297878
270.7	2013	gH/gL	Yes	Freed 2013	24297878
70.7	2013	gH/gL	Yes	Freed 2013	24297878
347.3	2013	first 40 AA of gH	Yes	Freed 2013	24297878
15.1	2013	first 40 AA of gH	Yes	Freed 2013	24297878
124.4	2013	gH/gL	Yes	Freed 2013	24297878
223.4	2013	first 40 AA of gH	Yes	Freed 2013	24297878
324.4	2013	gH/gL	Yes	Freed 2013	24297878
MCMV5322A (component of RG7667)	2016	gH	Yes	Dole 2016	26926639	Genentech, derived from MSL-109
10C10	2016	gH	Yes	Gardner 2016	27966523
5C3	2016	gH	Yes	Gardner 2016	27966523
1-32	2017	Interface between gH and gL; partially overlaps NRP2 a1 footprint	Yes	Ha 2017	28077654
3-7	2017	C-term of gH	Yes	Ha 2017	28077654
3-15	2017	C-term of gH	Yes	Ha 2017	28077654
3-16	2017	C-term of gH	Yes	Ha 2017	28077654
1	2021	gH/gL	Yes	Li 2021	34078915
2	2021	gH/gL	Yes	Li 2021	34078915
3	2021	gH/gL	Yes	Li 2021	34078915
4	2021	gH/gL	Yes	Li 2021	34078915
5	2021	gH/gL	Yes	Li 2021	34078915
7	2021	gH/gL	Yes	Li 2021	34078915	Only neut in ARPE-19 (not MRC-5)
8	2021	gH/gL	Yes	Li 2021	34078915
9	2021	gH/gL	Yes	Li 2021	34078915
10	2021	gH/gL	Yes	Li 2021	34078915
11	2021	gH/gL	Yes	Li 2021	34078915
12	2021	gH/gL	Yes	Li 2021	34078915	Only neut in ARPE-19 (not MRC-5)
13	2021	gH/gL	Yes	Li 2021	34078915
14	2021	gH/gL	Yes	Li 2021	34078915
15	2021	gH/gL	Yes	Li 2021	34078915
16	2021	gH/gL	Yes	Li 2021	34078915
17	2021	gH/gL	Yes	Li 2021	34078915
18	2021	gH/gL	Yes	Li 2021	34078915
19	2021	gH/gL	Yes	Li 2021	34078915
20	2021	gH/gL	Yes	Li 2021	34078915	Only neut in ARPE-19 (not MRC-5)
21	2021	gH/gL	Yes	Li 2021	34078915	Only neut in ARPE-19 (not MRC-5)
22	2021	gH/gL	Yes	Li 2021	34078915	Only neut in ARPE-19 (not MRC-5)
23	2021	gH/gL	Yes	Li 2021	34078915	Only neut in ARPE-19 (not MRC-5)
24	2021	gH/gL	Yes	Li 2021	34078915
25	2021	gH/gL	Yes	Li 2021	34078915
26	2021	gH/gL	Yes	Li 2021	34078915
36	2021	gH/gL	Yes	Li 2021	34078915
37	2021	gH/gL	Yes	Li 2021	34078915
41	2021	gH/gL	Yes	Li 2021	34078915
42	2021	gH/gL	Yes	Li 2021	34078915	Only neut in ARPE-19 (not MRC-5)
43	2021	gH/gL	Yes	Li 2021	34078915
56	2021	gH/gL	Yes	Li 2021	34078915	Only neut in ARPE-19 (not MRC-5)
59	2021	gH/gL	No	Li 2021	34078915
62	2021	gH/gL	No	Li 2021	34078915
69	2021	gH/gL	No	Li 2021	34078915
71	2021	gH/gL	No	Li 2021	34078915
80	2021	gH/gL	No	Li 2021	34078915
83	2021	gH/gL	No	Li 2021	34078915
84	2021	gH/gL	No	Li 2021	34078915
104	2021	gH/gL	No	Li 2021	34078915
122	2021	gH/gL	No	Li 2021	34078915
123	2021	gH/gL	No	Li 2021	34078915
129	2021	gH/gL	No	Li 2021	34078915
132	2021	gH/gL	No	Li 2021	34078915
139	2021	gH/gL	No	Li 2021	34078915
147	2021	gH/gL	Yes	Li 2021	34078915	Only neut in MRC-5 (not ARPE-19)
150	2021	gH/gL	Yes	Li 2021	34078915	Only neut in MRC-5 (not ARPE-19)
153	2021	gH/gL	No	Li 2021	34078915
160	2021	gH/gL	No	Li 2021	34078915
162	2021	gH/gL	No	Li 2021	34078915
166	2021	gH/gL	No	Li 2021	34078915
201	2021	gH/gL	Yes	Li 2021	34078915	Only neut in ARPE-19 (not MRC-5)
238	2021	gH/gL	Yes	Li 2021	34078915
239	2021	gH/gL	Yes	Li 2021	34078915
240	2021	gH/gL	Yes	Li 2021	34078915	Only neut in ARPE-19 (not MRC-5)
242	2021	gH/gL	Yes	Li 2021	34078915
244	2021	gH/gL	Yes	Li 2021	34078915	Only neut in ARPE-19 (not MRC-5)
247	2021	gH/gL	Yes	Li 2021	34078915
251	2021	gH/gL	Yes	Li 2021	34078915
252	2021	gH/gL	Yes	Li 2021	34078915	Only neut in ARPE-19 (not MRC-5)
256	2021	gH/gL	Yes	Li 2021	34078915
257	2021	gH/gL	Yes	Li 2021	34078915	Only neut in ARPE-19 (not MRC-5)
258	2021	gH/gL	Yes	Li 2021	34078915
267	2021	gH/gL	Yes	Li 2021	34078915	Only neut in ARPE-19 (not MRC-5)
269	2021	gH/gL	Yes	Li 2021	34078915	Only neut in ARPE-19 (not MRC-5)
279	2021	gH/gL	Yes	Li 2021	34078915	Only neut in ARPE-19 (not MRC-5)
286	2021	gH/gL	Yes	Li 2021	34078915	Only neut in ARPE-19 (not MRC-5)
288	2021	gH/gL	Yes	Li 2021	34078915	Only neut in ARPE-19 (not MRC-5)
292	2021	gH/gL	Yes	Li 2021	34078915	Only neut in ARPE-19 (not MRC-5)
294	2021	gH/gL	Yes	Li 2021	34078915
295	2021	gH/gL	Yes	Li 2021	34078915
296	2021	gH/gL	Yes	Li 2021	34078915	Only neut in ARPE-19 (not MRC-5)
297	2021	gH/gL	Yes	Li 2021	34078915
300	2021	gH/gL	Yes	Li 2021	34078915
302	2021	gH/gL	Yes	Li 2021	34078915
303	2021	gH/gL	Yes	Li 2021	34078915
312	2021	gH/gL	Yes	Li 2021	34078915	Only neut in ARPE-19 (not MRC-5)
323	2021	gH/gL	No	Li 2021	34078915
327	2021	gH/gL	Yes	Li 2021	34078915
328	2021	gH/gL	Yes	Li 2021	34078915
329	2021	gH/gL	Yes	Li 2021	34078915	Only neut in ARPE-19 (not MRC-5)
332	2021	gH/gL	Yes	Li 2021	34078915
345	2021	gH/gL	Yes	Li 2021	34078915
355	2021	gH/gL	Yes	Li 2021	34078915
359	2021	gH/gL	Yes	Li 2021	34078915	Only neut in ARPE-19 (not MRC-5)
360	2021	gH/gL	Yes	Li 2021	34078915	Only neut in ARPE-19 (not MRC-5)
362	2021	gH/gL	Yes	Li 2021	34078915	Only neut in ARPE-19 (not MRC-5)
364	2021	gH/gL	Yes	Li 2021	34078915	Only neut in ARPE-19 (not MRC-5)
366	2021	gH/gL	Yes	Li 2021	34078915
367	2021	gH/gL	Yes	Li 2021	34078915	Only neut in ARPE-19 (not MRC-5)
371	2021	gH/gL	Yes	Li 2021	34078915	Only neut in ARPE-19 (not MRC-5)
378	2021	gH/gL	Yes	Li 2021	34078915	Only neut in ARPE-19 (not MRC-5)
420	2021	gH/gL	No	Li 2021	34078915
443	2021	gH/gL	No	Li 2021	34078915
532	2021	gH/gL	No	Li 2021	34078915
541	2021	gH/gL	Yes	Li 2021	34078915
548	2021	gH/gL	Yes	Li 2021	34078915
550	2021	gH/gL	Yes	Li 2021	34078915
554	2021	gH/gL	Yes	Li 2021	34078915
557	2021	gH/gL	Yes	Li 2021	34078915
565	2021	gH/gL	Yes	Li 2021	34078915	Only neut in ARPE-19 (not MRC-5)
567	2021	gH/gL	Yes	Li 2021	34078915
570	2021	gH/gL	Yes	Li 2021	34078915
571	2021	gH/gL	Yes	Li 2021	34078915
575	2021	gH/gL	Yes	Li 2021	34078915
577	2021	gH/gL	Yes	Li 2021	34078915
578	2021	gH/gL	Yes	Li 2021	34078915
582	2021	gH/gL	Yes	Li 2021	34078915	Only neut in ARPE-19 (not MRC-5)
591	2021	gH/gL	Yes	Li 2021	34078915	Only neut in ARPE-19 (not MRC-5)
594	2021	gH/gL	Yes	Li 2021	34078915
596	2021	gH/gL	Yes	Li 2021	34078915
597	2021	gH/gL	Yes	Li 2021	34078915
598	2021	gH/gL	Yes	Li 2021	34078915	Only neut in ARPE-19 (not MRC-5)
604	2021	gH/gL	Yes	Li 2021	34078915	Only neut in ARPE-19 (not MRC-5)
609	2021	gH/gL	Yes	Li 2021	34078915
613	2021	gH/gL	Yes	Li 2021	34078915	Only neut in ARPE-19 (not MRC-5)
617	2021	gH/gL	Yes	Li 2021	34078915	Only neut in ARPE-19 (not MRC-5)
620	2021	gH/gL	Yes	Li 2021	34078915
622	2021	gH/gL	Yes	Li 2021	34078915
628	2021	gH/gL	Yes	Li 2021	34078915
631	2021	gH/gL	Yes	Li 2021	34078915
632	2021	gH/gL	Yes	Li 2021	34078915	Only neut in ARPE-19 (not MRC-5)
635	2021	gH/gL	Yes	Li 2021	34078915
640	2021	gH/gL	Yes	Li 2021	34078915
645	2021	gH/gL	Yes	Li 2021	34078915
647	2021	gH/gL	Yes	Li 2021	34078915
648	2021	gH/gL	Yes	Li 2021	34078915
651	2021	gH/gL	Yes	Li 2021	34078915
662	2021	gH/gL	Yes	Li 2021	34078915
666	2021	gH/gL	Yes	Li 2021	34078915
668	2021	gH/gL	Yes	Li 2021	34078915	Only neut in ARPE-19 (not MRC-5)
676	2021	gH/gL	Yes	Li 2021	34078915
682	2021	gH/gL	Yes	Li 2021	34078915	Only neut in ARPE-19 (not MRC-5)
690	2021	gH/gL	Yes	Li 2021	34078915	Only neut in ARPE-19 (not MRC-5)
703	2021	gH/gL	Yes	Li 2021	34078915	Only neut in ARPE-19 (not MRC-5)
708	2021	gH/gL	Yes	Li 2021	34078915	Only neut in ARPE-19 (not MRC-5)
710	2021	gH/gL	Yes	Li 2021	34078915
712	2021	gH/gL	Yes	Li 2021	34078915
716	2021	gH/gL	Yes	Li 2021	34078915	Only neut in ARPE-19 (not MRC-5)
722	2021	gH/gL	Yes	Li 2021	34078915
730	2021	gH/gL	Yes	Li 2021	34078915	Only neut in ARPE-19 (not MRC-5)
742	2021	gH/gL	Yes	Li 2021	34078915
743	2021	gH/gL	Yes	Li 2021	34078915
749	2021	gH/gL	Yes	Li 2021	34078915
756	2021	gH/gL	Yes	Li 2021	34078915	Only neut in ARPE-19 (not MRC-5)
760	2021	gH/gL	Yes	Li 2021	34078915	Only neut in ARPE-19 (not MRC-5)
767	2021	gH/gL	Yes	Li 2021	34078915	Only neut in ARPE-19 (not MRC-5)
770	2021	gH/gL	Yes	Li 2021	34078915	Only neut in ARPE-19 (not MRC-5)
774	2021	gH/gL	Yes	Li 2021	34078915
780	2021	gH/gL	Yes	Li 2021	34078915
784	2021	gH/gL	Yes	Li 2021	34078915	Only neut in ARPE-19 (not MRC-5)
790	2021	gH/gL	Yes	Li 2021	34078915	Only neut in ARPE-19 (not MRC-5)
795	2021	gH/gL	Yes	Li 2021	34078915
801	2021	gH/gL	Yes	Li 2021	34078915
806	2021	gH/gL	Yes	Li 2021	34078915	Only neut in ARPE-19 (not MRC-5)
807	2021	gH/gL	Yes	Li 2021	34078915
813	2021	gH/gL	Yes	Li 2021	34078915
815	2021	gH/gL	Yes	Li 2021	34078915	Only neut in ARPE-19 (not MRC-5)
816	2021	gH/gL	Yes	Li 2021	34078915	Only neut in ARPE-19 (not MRC-5)
822	2021	gH/gL	Yes	Li 2021	34078915
824	2021	gH/gL	Yes	Li 2021	34078915
826	2021	gH/gL	Yes	Li 2021	34078915
832	2021	gH/gL	Yes	Li 2021	34078915
839	2021	gH/gL	Yes	Li 2021	34078915	Only neut in ARPE-19 (not MRC-5)
843	2021	gH/gL	Yes	Li 2021	34078915
851	2021	gH/gL	No	Li 2021	34078915
855	2021	gH/gL	Yes	Li 2021	34078915
865	2021	gH/gL	No	Li 2021	34078915
868	2021	gH/gL	Yes	Li 2021	34078915
883	2021	gH/gL	No	Li 2021	34078915
905	2021	gH/gL	No	Li 2021	34078915
913	2021	gH/gL	Yes	Li 2021	34078915	Only neut in ARPE-19 (not MRC-5)
921	2021	gH/gL	Yes	Li 2021	34078915	Only neut in ARPE-19 (not MRC-5)
940	2021	gH/gL	Yes	Li 2021	34078915
960	2021	gH/gL	Yes	Li 2021	34078915	Only neut in ARPE-19 (not MRC-5)
988	2021	gH/gL	No	Li 2021	34078915
989	2021	gH/gL	Yes	Li 2021	34078915	Only neut in ARPE-19 (not MRC-5)
1040	2021	gH/gL	Yes	Li 2021	34078915
1101	2021	gH/gL	Yes	Li 2021	34078915	Only neut in ARPE-19 (not MRC-5)
1106	2021	gH/gL	Yes	Li 2021	34078915	Only neut in ARPE-19 (not MRC-5)
1114	2021	gH/gL	Yes	Li 2021	34078915	Only neut in ARPE-19 (not MRC-5)
6E3	2021	gH	Yes	Thomas 2021	34160252
3C11	2021	gH	Yes	Thomas 2021	34160252
2B10	2021	gH	Yes	Thomas 2021	34160252
CS3_149	2023	gH/gL	Yes	Zehner 2023	37967532
CS1_0.148	2023	gH/gL	Yes	Zehner 2023	37967532
CS3_84	2023	gH/gL	Yes	Zehner 2023	37967532
CS4_34	2023	gH/gL	Yes	Zehner 2023	37967532
CS3_13	2023	gH/gL	Yes	Zehner 2023	37967532
CS2_192	2023	gH/gL	Yes	Zehner 2023	37967532
CS1_30	2023	gH/gL	Yes	Zehner 2023	37967532
CS2_86	2023	gH/gL	Yes	Zehner 2023	37967532
CS3_111	2023	gH/gL	Yes	Zehner 2023	37967532
CS2_191	2023	gH/gL	Yes	Zehner 2023	37967532
CS2_159	2023	gH/gL	Yes	Zehner 2023	37967532
CS2_157	2023	gH/gL	Yes	Zehner 2023	37967532
CS4_153	2023	gH/gL	Yes	Zehner 2023	37967532
CS2_45	2023	gH/gL	Yes	Zehner 2023	37967532
CS2_158	2023	gH/gL	Yes	Zehner 2023	37967532
CS2_130	2023	gH/gL	Yes	Zehner 2023	37967532
CS2_166	2023	gH/gL	Yes	Zehner 2023	37967532
CS3_169	2023	gH/gL	Yes	Zehner 2023	37967532
CS3_0.158	2023	gH/gL	Yes	Zehner 2023	37967532
CS1_0.180	2023	gH/gL	Yes	Zehner 2023	37967532
CS4_23	2023	gH/gL	Yes	Zehner 2023	37967532
CS3_165	2023	gH/gL	Yes	Zehner 2023	37967532
CS4_160	2023	gH/gL	Yes	Zehner 2023	37967532
CS3_37	2023	gH/gL	Yes	Zehner 2023	37967532
CS2_81	2023	gH/gL	Yes	Zehner 2023	37967532
CS4_211	2023	gH/gL	Yes	Zehner 2023	37967532
CS3_0.200	2023	gH/gL	Yes	Zehner 2023	37967532
CS3_54	2023	gH/gL	Yes	Zehner 2023	37967532
CS3_56	2023	gH/gL	Yes	Zehner 2023	37967532
CS3_0.161	2023	gH/gL	Yes	Zehner 2023	37967532
CS2_196	2023	gH/gL	Yes	Zehner 2023	37967532
CS2_0.12	2023	gH/gL	Yes	Zehner 2023	37967532
CS4_152	2023	gH/gL	Yes	Zehner 2023	37967532
CS4_181	2023	gH/gL	Yes	Zehner 2023	37967532
CS4_101	2023	gH/gL	Yes	Zehner 2023	37967532
CS2_207	2023	gH/gL	Yes	Zehner 2023	37967532
CS3_2	2023	gH/gL	Yes	Zehner 2023	37967532
CS4_26	2023	gH/gL	Yes	Zehner 2023	37967532
CS2_168	2023	gH/gL	Yes	Zehner 2023	37967532
CS2_0.3	2023	gH/gL	Yes	Zehner 2023	37967532
CS3_0.212	2023	gH/gL	Yes	Zehner 2023	37967532
CS3_190	2023	gH/gL	Yes	Zehner 2023	37967532
CS3_95	2023	gH/gL	Yes	Zehner 2023	37967532
CS2_49	2023	gH/gL	Yes	Zehner 2023	37967532
CS1_14	2023	gH/gL	Yes	Zehner 2023	37967532
CS3_91	2023	gH/gL	Yes	Zehner 2023	37967532
CS3_27	2023	gH/gL	Yes	Zehner 2023	37967532
CS2_170	2023	gH/gL	Yes	Zehner 2023	37967532
CS3_0.71	2023	gH/gL	Yes	Zehner 2023	37967532
CS4_11	2023	gH/gL	Yes	Zehner 2023	37967532
CS3_0.223	2023	gH/gL	Yes	Zehner 2023	37967532
CS1_0.179	2023	gH/gL	Yes	Zehner 2023	37967532
CS2_38	2023	gH/gL	Yes	Zehner 2023	37967532
CS2_32	2023	gH/gL	Yes	Zehner 2023	37967532
CS2_68	2023	gH/gL	Yes	Zehner 2023	37967532
CS4_210	2023	gH/gL	Yes	Zehner 2023	37967532
CS4_208	2023	gH/gL	Yes	Zehner 2023	37967532
CS3_41	2023	gH/gL	Yes	Zehner 2023	37967532
CS2_96	2023	gH/gL	Yes	Zehner 2023	37967532
CS2_148	2023	gH/gL	Yes	Zehner 2023	37967532
CS2_17	2023	gH/gL	Yes	Zehner 2023	37967532
CS1_0.151	2023	gH/gL	Yes	Zehner 2023	37967532
CS2_49	2023	gH/gL	Yes	Zehner 2023	37967532
CS2_186	2023	gH/gL	Yes	Zehner 2023	37967532
CS2_5	2023	gH/gL	Yes	Zehner 2023	37967532
CS3_2	2023	gH/gL	Yes	Zehner 2023	37967532
CS3_100.2	2023	gH/gL	Yes	Zehner 2023	37967532
CS3_0.26	2023	gH/gL	Yes	Zehner 2023	37967532
CS4_151	2023	gH/gL	Yes	Zehner 2023	37967532
CS3_0.191	2023	gH/gL	Yes	Zehner 2023	37967532
CS4_0.209	2023	gH/gL	Yes	Zehner 2023	37967532
CS4_0.210	2023	gH/gL	Yes	Zehner 2023	37967532
CS4_0.273	2023	gH/gL	Yes	Zehner 2023	37967532
CS4_0.24	2023	gH/gL	Yes	Zehner 2023	37967532
CS4_0.242	2023	gH/gL	Yes	Zehner 2023	37967532
CS3_0.188	2023	gH/gL	Yes	Zehner 2023	37967532
CS3_42.K	2023	gH/gL	Yes	Zehner 2023	37967532
CS3_40.K	2023	gH/gL	Yes	Zehner 2023	37967532
CS2_164	2023	gH/gL	Yes	Zehner 2023	37967532
CS4_152	2023	gH/gL	Yes	Zehner 2023	37967532
CS4_151	2023	gH/gL	Yes	Zehner 2023	37967532
CS3_0.211	2023	gH/gL	Yes	Zehner 2023	37967532
CS4_94	2023	gH/gL	Yes	Zehner 2023	37967532
CS3_199	2023	gH/gL	Yes	Zehner 2023	37967532
CS3_107	2023	gH/gL	Yes	Zehner 2023	37967532
CS3_109	2023	gH/gL	Yes	Zehner 2023	37967532
CS3_108	2023	gH/gL	Yes	Zehner 2023	37967532
CS4_122	2023	gH/gL - epitope mapped	Yes	Zehner 2023	37967532	Also known as CS4tt1p1_E3K
CS3_7	2023	gH/gL	Yes	Zehner 2023	37967532
CS4_55	2023	gH/gL	Yes	Zehner 2023	37967532
CS2_170	2023	gH/gL	Yes	Zehner 2023	37967532
CS4_180	2023	gH/gL	Yes	Zehner 2023	37967532
CS4_132	2023	gH/gL	Yes	Zehner 2023	37967532
CS4_69	2023	gH/gL	Yes	Zehner 2023	37967532
CS4_67	2023	gH/gL	Yes	Zehner 2023	37967532
CS3_195	2023	gH/gL	Yes	Zehner 2023	37967532
CS2_0.88	2023	gH/gL	Yes	Zehner 2023	37967532
CS2_0.22	2023	gH/gL	Yes	Zehner 2023	37967532
CS1_18	2023	gH/gL	Yes	Zehner 2023	37967532
CS3_28	2023	gH/gL	Yes	Zehner 2023	37967532
CS2_185	2023	gH/gL	Yes	Zehner 2023	37967532
CS4_24	2023	gH/gL	Yes	Zehner 2023	37967532
CS3_39	2023	gH/gL	Yes	Zehner 2023	37967532
CS2_0.89	2023	gH/gL	Yes	Zehner 2023	37967532
CS3_19	2023	gH/gL D-I	Yes	Zehner 2023	37967532
CS2_168	2023	gH/gL D-II	Yes	Zehner 2023	37967532
CS2_164	2023	gH/gL D-II	Yes	Zehner 2023	37967532
CS4_152	2023	gH/gL D-II	Yes	Zehner 2023	37967532
CS4_151	2023	gH/gL D-II	Yes	Zehner 2023	37967532
CS3_109	2023	gH/gL D-III	Yes	Zehner 2023	37967532
CS3_107	2023	gH/gL D-III	Yes	Zehner 2023	37967532
CS3_108	2023	gH/gL D-III	Yes	Zehner 2023	37967532
CS3_39	2023	gH/gL D-III	Yes	Zehner 2023	37967532
CS2_38	2023	gH/gL D-III	Yes	Zehner 2023	37967532
CS4_0.273	2023	gH/gL D-III	Yes	Zehner 2023	37967532
CS3_199	2023	gH/gL D-III	Yes	Zehner 2023	37967532
CS3_41	2023	gH/gL D-IV	Yes	Zehner 2023	37967532
CS4_26	2023	gH/gL D-IV	Yes	Zehner 2023	37967532
CS3_190	2023	gH/gL D-IV	Yes	Zehner 2023	37967532
CS3_0.211	2023	gH/gL D-IV	Yes	Zehner 2023	37967532
CS2_148	2023	gH/gL D-IV	Yes	Zehner 2023	37967532
CS4_122	2023	gH/gL D-IV	Yes	Zehner 2023	37967532
CS2_0.89	2023	gH/gL D-IV	Yes	Zehner 2023	37967532
CS2_49	2023	gH/gL D-V1	Yes	Zehner 2023	37967532
CS4_94	2023	gH/gL D-V1	Yes	Zehner 2023	37967532
CS2_0.22	2023	gH/gL D-V1	Yes	Zehner 2023	37967532
CS3_0.161	2023	gH/gL D-V1	Yes	Zehner 2023	37967532
CS2_196	2023	gH/gL D-V1	Yes	Zehner 2023	37967532
CS3_95	2023	gH/gL D-V2	Yes	Zehner 2023	37967532
CS2_0.12	2023	gH/gL D-V2	Yes	Zehner 2023	37967532
CS4_181	2023	gH/gL D-V2	Yes	Zehner 2023	37967532
CS3_91	2023	gH/gL D-V2	Yes	Zehner 2023	37967532
CS1_0.151	2023	gH/gL D-V2	Yes	Zehner 2023	37967532
CS2_186	2023	gH/gL D-V2	Yes	Zehner 2023	37967532
CS2_185	2023	gH/gL D-V2	Yes	Zehner 2023	37967532
CS1_18	2023	gH/gL D-V2	Yes	Zehner 2023	37967532
CS2_96	2023	gH/gL D-V2	Yes	Zehner 2023	37967532
CS4_24	2023	gH/gL D-V2	Yes	Zehner 2023	37967532
CS4_0.242	2023	gH/gL D-V2	Yes	Zehner 2023	37967532
CS4_0.24	2023	gH/gL D-V3	Yes	Zehner 2023	37967532
CS4_55	2023	gH/gL D-V3	Yes	Zehner 2023	37967532
CS3_206	2023	gH/gL D-V3	Yes	Zehner 2023	37967532
CS3_27	2023	gH/gL D-V3	Yes	Zehner 2023	37967532
CS4_0.209	2023	gH/gL D-VI1	Yes	Zehner 2023	37967532
CS4_0.210	2023	gH/gL D-VI1	Yes	Zehner 2023	37967532
CS3_0.26	2023	gH/gL D-VI1	Yes	Zehner 2023	37967532
CS3_0.223	2023	gH/gL D-VI1	Yes	Zehner 2023	37967532
CS1_14	2023	gH/gL D-VI2	Yes	Zehner 2023	37967532
CS3_0.212	2023	gH/gL D-VI2	Yes	Zehner 2023	37967532
CS4_210	2023	gH/gL D-VI2	Yes	Zehner 2023	37967532
CS3_0.191	2023	gH/gL D-VI2	Yes	Zehner 2023	37967532
CS2_17	2023	gH/gL D-VI2	Yes	Zehner 2023	37967532
CS4_208	2023	gH/gL D-VI2	Yes	Zehner 2023	37967532
CS2_5	2023	gH/gL D-VI2	Yes	Zehner 2023	37967532
CS3_2	2023	gH/gL D-VI2	Yes	Zehner 2023	37967532
CS3_100	2023	gH/gL D-VI2	Yes	Zehner 2023	37967532
CS3_0.188	2023	gH/gL D-VI2	Yes	Zehner 2023	37967532
CS3_7	2023	gH/gL D-VI2	Yes	Zehner 2023	37967532
CS3_40.K	2023	gH/gL D-VI3	Yes	Zehner 2023	37967532
CS3_42.K	2023	gH/gL D-VI3	Yes	Zehner 2023	37967532
CS2_207	2023	gH/gL D-VI3	Yes	Zehner 2023	37967532
CS3_195	2023	gH/gL	Yes	Zehner 2023	37967532
CS3_28	2023	gH/gL	Yes	Zehner 2023	37967532
CS4_11	2023	gH/gL	Yes	Zehner 2023	37967532
CS3_0.71	2023	gH/gL	Yes	Zehner 2023	37967532
CS1_0.179	2023	gH/gL	Yes	Zehner 2023	37967532
CS2_68	2023	gH/gL	Yes	Zehner 2023	37967532
CS4_132	2023	gH/gL	Yes	Zehner 2023	37967532
CS2_0.45	2023	gH/gL	Yes	Zehner 2023	37967532
CS4_69	2023	gH/gL	Yes	Zehner 2023	37967532
CS4_67	2023	gH/gL	Yes	Zehner 2023	37967532
1C10	2024	gH	Yes	Atanasoff 2024	38832789
2D4	2024	gH/gL	Yes	Atanasoff 2024	38832789
4F9	2024	gH/gL	Yes	Atanasoff 2024	38832789
8A5	2024	gH/gL	Yes	Atanasoff 2024	38832789

## Sheet: Table 3 gO
Table S3. Summary of all published anti-HCMV gO monoclonal antibodies.
Clone	Year	Epitope/Domain	Neutralizing?	Earliest Citation	PMID	Notes	Commercial Availability
CVB234	2016	gO	Yes	Gerna 2016	27122579
CVB301	2016	gO	No	Gerna 2016	27122579
gO.02	2016	gO		Sampaio 2016	27050420	Named "gO.02" in Brait 2020 (PMID: 32350071)
CS2_32	2023	gO - epitope mapped by cryoEM	Yes	Zehner 2023	37967532	Also known as CS2it1p2_F7K

## Sheet: Table 4 Pentamer
Table S4. Summary of all published monoclonal antibodies against HCMV UL127/UL130/UL131A.
Clone	Year	Epitope/Domain	Neutralizing?	Earliest Citation	PMID	Notes	Commercial Availability
3E3	2005	UL130	Yes	Wang and Shenk 2005	16319222
3C5	2005	UL130	Yes	Wang and Shenk 2005	16319222
4B10	2005	UL128	Yes	Wang and Shenk 2005	16319222
10F7	2010	UL130/UL131A	Yes	Macagno 2010	19889756
10P3	2010	UL130/UL131A	Yes	Macagno 2010	19889756
1F11	2010	UL130/UL131A	Yes	Macagno 2010	19889756
2C12	2010	UL128/UL130/UL131A	Yes	Macagno 2010	19889756
2F4	2010	UL130/UL131A	Yes	Macagno 2010	19889756
4I22 (LJP539)	2010	UL130/UL131A	Yes	Macagno 2010	19889756
4N10	2010	UL130/UL131A	Yes	Macagno 2010	19889756
5A2	2010	UL130/UL131A	Yes	Macagno 2010	19889756
6G4	2010	UL128/UL130/UL131A	Yes	Macagno 2010	19889756
7B13	2010	UL128/UL130/UL131A	Yes	Macagno 2010	19889756
7I13	2010	UL128/UL130/UL131A	Yes	Macagno 2010	19889756
8C15	2010	UL128/UL130/UL131A	Yes	Macagno 2010	19889756
8I21	2010	gH/gL/UL128/UL130	Yes	Macagno 2010	19889756		https://antiviral.creative-diagnostics.com/p/hcmv-pentamer-gh-gl-ul128-ul130-ul131a-antibody-cabt-ns1115-336.html
8J16	2010	UL128/UL130/UL131A	Yes	Macagno 2010	19889756
8L13	2010	UL130/UL131A	Yes	Macagno 2010	19889756
9I6	2010	UL128/UL130/UL131A	Yes	Macagno 2010	19889756
15D8	2010	UL128	Yes	Macagno 2010	19889756
57.4	2013	(putative) UL128/UL130/UL131A	Yes	Freed 2013	24297878
276.1	2013	(putative) UL128/UL130/UL131A	Yes	Freed 2013	24297878
60.6	2013		Yes	Freed 2013	24297878
247.8	2013		Yes	Freed 2013	24297878
62.5	2013		Yes	Freed 2013	24297878
76.3	2013		Yes	Freed 2013	24297878
3.4	2013		Yes	Freed 2013	24297878
117.8	2013		Yes	Freed 2013	24297878
228.8	2013		Yes	Freed 2013	24297878
230.7	2013		Yes	Freed 2013	24297878
30.2	2013		Yes	Freed 2013	24297878
90.4	2013		Yes	Freed 2013	24297878
21.4	2013		Yes	Freed 2013	24297878
302.1	2013		Yes	Freed 2013	24297878
289.3	2013		Yes	Freed 2013	24297878
240.8	2013		Yes	Freed 2013	24297878
295.5	2013		No	Freed 2013	24297878
272.7	2013		No	Freed 2013	24297878
283.7	2013		No	Freed 2013	24297878
292.1	2013		No	Freed 2013	24297878
350.1	2013		No	Freed 2013	24297878
210.4	2013		No	Freed 2013	24297878
269.6	2013		No	Freed 2013	24297878
340.6	2013		No	Freed 2013	24297878
216.5	2013		No	Freed 2013	24297878
271.1	2013		No	Freed 2013	24297878
275.2	2013		No	Freed 2013	24297878
202.3	2013		No	Freed 2013	24297878
345.1	2013		No	Freed 2013	24297878
41.1	2013		No	Freed 2013	24297878
339.4	2013		No	Freed 2013	24297878
203.5	2013		No	Freed 2013	24297878
250.5	2013		No	Freed 2013	24297878
44.3	2013		No	Freed 2013	24297878
212.6	2013		No	Freed 2013	24297878
331.4	2013		No	Freed 2013	24297878
MCMV3068A	2015	Pentamer	Yes	Ishida 2015	26055360	Component of RG7667
2-25	2017	Similar to 2-18; Fab potency lower than IgG; no NRP2 disruption	Yes	Ha 2017	28077654
2-18	2017	UL128/UL130/UL131A	Yes	Ha 2017	28077654
1-85	2017	UL128/UL130/UL131A	Yes	Ha 2017	28077654
1-150	2017	UL128/UL130/UL131A	Yes	Ha 2017	28077654
1-103	2017	UL128/UL130/UL131A	Yes	Ha 2017	28077654
1-15	2017		Yes	Xia 2017	29088734
1-36	2017		No	Xia 2017	29088734
1-64	2017		Yes	Xia 2017	29088734
1-125	2017		Yes	Xia 2017	29088734
1-143	2017		Yes	Xia 2017	29088734
1-175	2017		Yes	Xia 2017	29088734
2-24	2017		Yes	Xia 2017	29088734
2-55	2017		No	Xia 2017	29088734
3-61	2017		No	Xia 2017	29088734
3-76	2017		Yes	Xia 2017	29088734
3-98	2017		Yes	Xia 2017	29088734
CS3_50	2023	UL128/UL130/UL131A	Yes	Zehner 2023	37967532
CS3_188	2023	UL128/UL130/UL131A	Yes	Zehner 2023	37967532
CS2_53	2023	UL128 - epitope mapped by cryoEM	Yes	Zehner 2023	37967532	Also known as CS2pt1p2_A10L
CS1_0.53	2023	UL128/UL130/UL131A	Yes	Zehner 2023	37967532
CS2_198	2023	UL128/UL130/UL131A	Yes	Zehner 2023	37967532
CS4_114.1K	2023	UL128/UL130/UL131A	Yes	Zehner 2023	37967532
CS3_19	2023	UL128/UL130/UL131A	Yes	Zehner 2023	37967532
CS3_46	2023	UL128/UL130/UL131A - epitope mapped by cryoEM, predicted to compete with Nrp2	Yes	Zehner 2023	37967532	Also known as CS3pt1p4_C1L
CS4_112	2023	UL128/UL130/UL131A	Yes	Zehner 2023	37967532
6	2021		Yes	Li 2021	34078915
27	2021	UL128-α3	Yes	Li 2021	34078915
250	2021		Yes	Li 2021	34078915
298	2021	UL128/131A tip	Yes	Li 2021	34078915
305	2021		Yes	Li 2021	34078915
315	2021	UL128/UL130/UL131A	Yes	Li 2021	34078915
334	2021	UL128/UL130/UL131A	Yes	Li 2021	34078915
349	2021	UL128-α3	Yes	Li 2021	34078915
354	2021	UL130/UL131A β sheet	Yes	Li 2021	34078915
384	2021		Yes	Li 2021	34078915
534	2021		Yes	Li 2021	34078915
583	2021	UL128-α3	Yes	Li 2021	34078915
605	2021	UL128/UL130/UL131A	Yes	Li 2021	34078915
612	2021	UL128/131A tip	Yes	Li 2021	34078915
625	2021		Yes	Li 2021	34078915
643	2021		Yes	Li 2021	34078915
685	2021		Yes	Li 2021	34078915	Also neut in MRC-5
695	2021	UL130/UL131A β sheet	Yes	Li 2021	34078915
702	2021	UL128/UL130/UL131A	Yes	Li 2021	34078915
714	2021		Yes	Li 2021	34078915
735	2021	UL128/UL130/UL131A	Yes	Li 2021	34078915
761	2021	UL128-α3	Yes	Li 2021	34078915
765	2021	UL128/131A tip	Yes	Li 2021	34078915
792	2021		Yes	Li 2021	34078915

## Sheet: Table 5 gM_gN
Table S5. Summary of all published anti-HCMV gM/gN monoclonal antibodies.
Clone	Year	Epitope/Domain	Neutralizing?	Earliest Citation	PMID	Notes	Commercial Availability
14-9	1985	gM/gN	Yes	Britt and Auger 1985	3002068
14-16A	1985	gN	Yes, complement dependent	Britt and Auger 1985	3002068
9E10	1986	gN	Yes	Kari 1986	3021969
C53	1989	gM/gN	Yes	Andreoni 1989	2542350
8B4	1990	gN	Unknown	Kari 1990	2164376
26E2	1990	gN	Unknown	Kari 1990	2164376
15G5	1990	gM	Unknown	Kari 1990	2164376
23B10	1990	gM	Unknown	Kari 1990	2164376
25C8	1990	gM	Unknown	Kari 1990	2164376
27B4	1990	gM	Unknown	Kari 1990	2164376
40B7	1990	gM	Unknown	Kari 1990	2164376
IMP 91-31	2000	gM	No	Mach 2000	11090188
Pooled human mAbs	2006	gM/gN	Yes	Shimamura 2006	16611919
6L3	2010	gM/gN	Yes	Macagno 2010	19014469

## Sheet: Table 6 IE1_IE2
Table S6. Summary of all published anti-HCMV IE1/IE2 monoclonal antibodies.
Clone	Year	Epitope/Domain	Neutralizing?	Earliest Citation	PMID	Notes	Commercial Availability
28-103	1986	IE1 (UL123) (historic pp68/pp72)	Unknown	Britt and Auger 1986	3012117
28-77	1989	IE1 (UL123) (historic pp68/pp72)	Unknown	Waldo et al 1989	2463443
p63-27	1989	residues 426-491 of IE1 (Plachter 1993)	Yes	Waldo et al 1989	2463443	Commercially referred to as 6E1	https://www.scbt.com/p/cmv-pp72-antibody-6e1?srsltid=AfmBOoqejXuT7H8amoTa475O9w3A9QCOiB1I6rGZWb4ib7isDxpIPJBD
MAB810 (E13)	1993	residues 1-24 of IE1/IE2	No	Plachter 1993	7681609
CH160	1993	residues 1-24 of IE1/IE2	No	Plachter 1993	7681609
DD69	1993	residues 1-24 of IE1/IE2	No	Plachter 1993	7681609
9221	1993	residues 1-24 of IE1/IE2	No	Plachter 1993	7681609
HA 3.551	1993	residues 45-77 of IE1/IE2	No	Plachter 1993	7681609
HA 3.52	1993	residues 118-181 of IE1	No	Plachter 1993	7681609
HA 3.195	1993	residues 118-181 of IE1	No	Plachter 1993	7681609
HA 3.902	1993	residues 118-181 of IE1	No	Plachter 1993	7681609
HA 3.45	1993	residues 232-346 of IE1	No	Plachter 1993	7681609
HA 1.165	1993	residues 346-389 of IE1	No	Plachter 1993	7681609
HA 3.278	1993	residues 346-389 of IE1	No	Plachter 1993	7681609
HA 3.118	1993	residues 389-425 of IE1	No	Plachter 1993	7681609
HA 3.190	1993	residues 389-425 of IE1	No	Plachter 1993	7681609
HA 3.539	1993	residues 389-425 of IE1	No	Plachter 1993	7681609
HA 3.359	1993	residues 389-425 of IE1	No	Plachter 1993	7681609
HA 3.159	1993	residues 389-425 of IE1	No	Plachter 1993	7681609
HA 1.20	1993	residues 426-491 of IE1	No	Plachter 1993	7681609
HA 3.150	1993	residues 426-491 of IE1	No	Plachter 1993	7681609
HA 3.16	1993	residues 426-491 of IE1	No	Plachter 1993	7681609
SMX	1993	residues 248-258 of IE2	No	Plachter 1993	7681609
2-9-5	1993	residues 294-366/520-580 of IE2	No	Plachter 1993	7681609
XS 1.14	1993	residues 366-520 of IE2	No	Plachter 1993	7681609
XS 1.223	1993	residues 366-520 of IE2	No	Plachter 1993	7681609
XS 1.414	1993	residues 366-520 of IE2	No	Plachter 1993	7681609
XS 1.262	1993	residues 366-520 of IE2	No	Plachter 1993	7681609
XS 1.64	1993	residues 366-520 of IE2	No	Plachter 1993	7681609
XS 1.65	1993	residues 366-520 of IE2	No	Plachter 1993	7681609
XS 1.298	1993	residues 366-520 of IE2	No	Plachter 1993	7681609
1B12	1995	IE1 (C-terminus)	No	Zhu 1995	7494309
3H9	2001	IE2	No	Marchini 2001	11160686
CH443	2008	IE1-specific epitope	No	Huh 2008	18701593
3H4	2009	IE1/IE2	No	Petrucelli 2009	19297488
1203	2009	IE1-72 and IE2-86	No	Isaacson 2009	19193805		Purchased from Rumbaugh-Goodwin Institute for Cancer Research, Inc.

## Sheet: Table 7 pp65 (UL83)
Table S7. Summary of all published monoclonal antibodies against HCMV pp65 (UL83).
Clone	Year	Epitope/Domain	Neutralizing?	Earliest Citation	PMID	Notes	Commercial Availability
CH12	1982		No	Pereira 1982	6178693		https://www.scbt.com/p/cmv-pp65-antibody-ch12?srsltid=AfmBOopN43vprxBUBZLREzDt9VSmyXiBIFIA3I9L7eadMXGZs9Yw6TUz
CH27	1982		No	Pereira 1982	6178693
CH29	1982		No	Pereira 1982	6178693
CH30	1982		No	Pereira 1982	6178693
CH35	1982		No	Pereira 1982	6178693
CH38	1982		No	Pereira 1982	6178693
CH40	1982		No	Pereira 1982	6178693
CH55	1982		No	Pereira 1982	6178693
CH65	1982		Yes	Pereira 1982	6178693
CH67	1982		No	Pereira 1982	6178693
CH69	1982		No	Pereira 1982	6178693
CH77	1982		No	Pereira 1982	6178693
CH83	1982		No	Pereira 1982	6178693
CH84	1982		No	Pereira 1982	6178693
CH85	1982		No	Pereira 1982	6178693
CH88	1982		No	Pereira 1982	6178693
CH89	1982		No	Pereira 1982	6178693
CH90	1982		No	Pereira 1982	6178693
CH91	1982		No	Pereira 1982	6178693
CH92	1982		No	Pereira 1982	6178693
CH94	1982		No	Pereira 1982	6178693
CH95	1982		No	Pereira 1982	6178693
CH96	1982		No	Pereira 1982	6178693
CH100	1982		No	Pereira 1982	6178693
CH101	1982		No	Pereira 1982	6178693
CH106	1982		No	Pereira 1982	6178693
CH122	1982		No	Pereira 1982	6178693
CH134	1982		Yes	Pereira 1982	6178693
CH142	1982		No	Pereira 1982	6178693
28-19	1987		Unknown	Britt & Vulger 1987	3037013
MO53	1991	residues 208-216, 280-285	No	Ohlin 1991	1710548
MO58	1991	residues 282-288	No	Ohlin 1991	1710548
MO61	1991		No	Ohlin 1991	1710548
MO69	1991		No	Ohlin 1991	1710548
MO79	1991		No	Ohlin 1991	1710548
65-8	1998		No	Sanchez 1998	9525659
28-103	1998		No	Sanchez 1998	9525659
28-77	1998		No	Sanchez 1998	9525659
1025	2003		No	Kalejta 2003	12612064
134	2021		No	Li 2021	34078915
136	2021		No	Li 2021	34078915
138	2021		No	Li 2021	34078915
140	2021		No	Li 2021	34078915
161	2021		No	Li 2021	34078915
169	2021		No	Li 2021	34078915
170	2021		No	Li 2021	34078915
173	2021		No	Li 2021	34078915
850	2021		No	Li 2021	34078915
864	2021		No	Li 2021	34078915
867	2021		No	Li 2021	34078915
873	2021		No	Li 2021	34078915
885	2021		No	Li 2021	34078915
891	2021		No	Li 2021	34078915
896	2021		No	Li 2021	34078915
897	2021		No	Li 2021	34078915
898	2021		No	Li 2021	34078915
899	2021		No	Li 2021	34078915
904	2021		No	Li 2021	34078915
932	2021		No	Li 2021	34078915
937	2021		No	Li 2021	34078915
945	2021		No	Li 2021	34078915
958	2021		No	Li 2021	34078915
964	2021		No	Li 2021	34078915
966	2021		No	Li 2021	34078915
977	2021		No	Li 2021	34078915
991	2021		No	Li 2021	34078915
1023	2021		No	Li 2021	34078915
1071	2021		No	Li 2021	34078915

## Sheet: Table 8 Nonenvelope
Table S8. Summary of all published monoclonal antibodies against HCMV non-enveloped antigens.
Clone	Year	Epitope/Domain	Neutralizing?	Earliest Citation	PMID	Notes	Commercial Availability
CH13	1982	UL44 (pp49 or pp52 or ICP36)	No	Pereira 1982	6178693
CH16	1982	UL44 (pp49 or pp52 or ICP36)	No	Pereira 1982	6178693		https://www.scbt.com/p/cmv-pp52-antibody-ch16?srsltid=AfmBOor3cJY-LaXsRAejhLQ9V4FdCjH4PJljB-gyOAftMN8dI3a52ahY#citations
CH20	1982	UL44 (pp49 or pp52 or ICP36)	No	Pereira 1982	6178693
CH102	1982	UL44 (pp49 or pp52 or ICP36)	No	Pereira 1982	6178693
CH104	1982	UL44 (pp49 or pp52 or ICP36)	No	Pereira 1982	6178693
CH41	1982	UL84 (ICP22)	No	Pereira 1982	6178693		https://www.seracare.com/CMV-ICP22-Monoclonal-Antibody-CH41-500-g-VS-P1210/
CH64	1982	UL84 (ICP22)	No	Pereira 1982	6178693
CH107	1982	UL84 (ICP22)	No	Pereira 1982	6178693
CH19	1982	UL99 (pp28)	No	Pereira 1982	6178693		https://www.scbt.com/p/cmv-pp28-antibody-ch19?srsltid=AfmBOooQPce58pRd-E7xokQ5jtPtpggdw0UB4FOrg7TvxjB1y71bCrB6
CH14	1982	Major Capsid Protein (UL86) (historic p155)	No	Pereira 1982	6178693
CH23	1982	Major Capsid Protein (UL86) (historic p155)	No	Pereira 1982	6178693
CH31	1982	Major Capsid Protein (UL86) (historic p155)	No	Pereira 1982	6178693
CH33	1982	Major Capsid Protein (UL86) (historic p155)	No	Pereira 1982	6178693
CH34	1982	Major Capsid Protein (UL86) (historic p155)	No	Pereira 1982	6178693
CH39	1982	Major Capsid Protein (UL86) (historic p155)	No	Pereira 1982	6178693
CH42	1982	Major Capsid Protein (UL86) (historic p155)	No	Pereira 1982	6178693
CH43	1982	Major Capsid Protein (UL86) (historic p155)	No	Pereira 1982	6178693
CH46	1982	Major Capsid Protein (UL86) (historic p155)	No	Pereira 1982	6178693
CH53	1982	Major Capsid Protein (UL86) (historic p155)	No	Pereira 1982	6178693
CH58	1982	Major Capsid Protein (UL86) (historic p155)	No	Pereira 1982	6178693
CH61	1982	Major Capsid Protein (UL86) (historic p155)	No	Pereira 1982	6178693
CH63	1982	Major Capsid Protein (UL86) (historic p155)	No	Pereira 1982	6178693
CH70	1982	Major Capsid Protein (UL86) (historic p155)	No	Pereira 1982	6178693
CH73	1982	Major Capsid Protein (UL86) (historic p155)	No	Pereira 1982	6178693
CH74	1982	Major Capsid Protein (UL86) (historic p155)	No	Pereira 1982	6178693
CH78	1982	Major Capsid Protein (UL86) (historic p155)	No	Pereira 1982	6178693
CH80	1982	Major Capsid Protein (UL86) (historic p155)	No	Pereira 1982	6178693
CH87	1982	Major Capsid Protein (UL86) (historic p155)	No	Pereira 1982	6178693
CH117	1982	Major Capsid Protein (UL86) (historic p155)	No	Pereira 1982	6178693
CH121	1982	Major Capsid Protein (UL86) (historic p155)	No	Pereira 1982	6178693
CH124	1982	Major Capsid Protein (UL86) (historic p155)	No	Pereira 1982	6178693
CH25	1982	likely pUL96	No	Pereira 1982	6178693
CH26	1982	likely pUL96	No	Pereira 1982	6178693
CH49	1982	likely pUL96	No	Pereira 1982	6178693
CH75	1982	likely pUL96	No	Pereira 1982	6178693
CH98	1982	likely pUL96	No	Pereira 1982	6178693
CH103	1982	likely pUL96	No	Pereira 1982	6178693
7E4	1984		Unknown	Rassmussen, 1984	6199788
CMV 157	1984	UL99 (pp28)	No	Nowak 1984	6322416
CMV 127	1984	pp150 (UL32)	No	Nowak 1984	6322416
CMV 142	1984	UL99 (pp28)	No	Nowak 1984	6322416
CMV 108	1984	UL99 (pp28)	No	Nowak 1984	6322416
CMV 355	1984	pp71 (UL82)	No	Nowak 1984	6322416
CMV 331	1984	pp71 (UL82)	No	Nowak 1984	6322416
C1	1986		Unknown	Masuho 1987	2437245
C3	1986		Unknown	Masuho 1987	2437245
C4	1986		Unknown	Masuho 1987	2437245
C7	1986		Unknown	Masuho 1987	2437245
CH167	1987	UL57	No	Kemble 1987	3041036		https://www.scbt.com/p/cmv-icp8-antibody-ch167?srsltid=AfmBOorN3R0iHqYcs-s_uyHoLgjrtVIPqriq36OvpsArzFWyyF3wdac0
X20	1989		No	Foung 1989	2536787
Z01	1989		No	Foung 1989	2536787
Z02	1989		No	Foung 1989	2536787
11-1-8	1989	UL48 (historic pp200)	Unknown	Waldo et al 1989	2463443
28-4	1989	Major Capsid Protein (UL86) (historic p155)	Unknown	Waldo et al 1989	2463443
11-2-23	1989	Small Capsid Protein (UL48/49) (historic p12)	Unknown	Waldo et al 1989	2463443
41-18	1989	UL99 (pp28)	Unknown	Waldo et al 1989	2463443
28-21	1989	UL44 (pp49) (ICP36)	Unknown	Waldo et al 1989	2463443
N36-1	1989	p80	Unknown	Waldo et al 1989	2463443	Strong nuclear signal, but no UL-designation due to lack of follow-up studies
MO80	1991	unknown 35 kDa protein	No	Ohlin 1991	1710548
X-16	1994	UL56	Unknown	Bradshaw 1994	7975228
X2-16	1994	UL48	No	Bradshaw 1994	7975228
I2	1995	UL98	No	Adam 1995	7636973
5G11	1999	UL36	No	Patterson 1999	10438798
MAb69	1999	UL69	No	Lu and Shenk 1999	9847373
36-14	2000	pp150 (UL32)	No	Sanchez 2000	10623760
2H10-9	2003	pp71 (UL82)	No	Kalejta 2003	12612064
10G11	2003	pp71 (UL82)	No	Kalejta 2003	12612064
1E-233	2003	pp71 (UL82)	No	Kalejta 2003	12612064
4F7	2003	pp71 (UL82)	No	Kalejta 2003	12612064
C-20	2003	pRB	No	Kalejta 2003	12612064
C-18	2003	p107	No	Kalejta 2003	12612064
MAb84	2004	UL84	No	Colletti 2004	15308715
4B6-B	2006	UL37	No	Sharon-Friling 2006	17135350
8D6	2007	UL38	No	Terhune 2007	17202209
26A1	2008	Unknown	Yes	Funaro 2008	19014469
10C8	2019	UL36	No	Xi 2019	31391267	Repeatedly cited as originating in Patterson 1999, but not mentioned directly in Patterson 1999
143	2021	UL99 (pp28)	No	Li 2021	34078915
